# Supplementary material for: Age- and sex-specific deterioration on bone and osteocyte lacuno-canalicular network in a mouse model of premature aging
Source: Bone Res. 2025 May 23;13:55. doi: 10.1038/s41413-025-00428-x (PMC12102221; doi:10.1038/s41413-025-00428-x)
Supplement: Supplementary file 7 — Supplemental Material Python Code [file 41413_2025_428_MOESM7_ESM.zip]

Archive with 149 entries (89 files):
- ocy_connectomics_preprocessing/
- ocy_connectomics_preprocessing/.git/
- ocy_connectomics_preprocessing/.git/hooks/
- ocy_connectomics_preprocessing/.git/hooks/post-update.sample
- ocy_connectomics_preprocessing/.git/hooks/sendemail-validate.sample
- ocy_connectomics_preprocessing/.git/hooks/push-to-checkout.sample
- ocy_connectomics_preprocessing/.git/hooks/commit-msg.sample
- ocy_connectomics_preprocessing/.git/hooks/pre-applypatch.sample
- ocy_connectomics_preprocessing/.git/hooks/pre-merge-commit.sample
- ocy_connectomics_preprocessing/.git/hooks/update.sample
- ocy_connectomics_preprocessing/.git/hooks/pre-commit.sample
- ocy_connectomics_preprocessing/.git/hooks/applypatch-msg.sample
- ocy_connectomics_preprocessing/.git/hooks/fsmonitor-watchman.sample
- ocy_connectomics_preprocessing/.git/hooks/prepare-commit-msg.sample
- ocy_connectomics_preprocessing/.git/hooks/pre-receive.sample
- ocy_connectomics_preprocessing/.git/hooks/pre-push.sample
- ocy_connectomics_preprocessing/.git/hooks/pre-rebase.sample
- ocy_connectomics_preprocessing/.git/info/
- ocy_connectomics_preprocessing/.git/info/exclude
- ocy_connectomics_preprocessing/.git/description
- ocy_connectomics_preprocessing/.git/branches/
- ocy_connectomics_preprocessing/.git/refs/
- ocy_connectomics_preprocessing/.git/refs/heads/
- ocy_connectomics_preprocessing/.git/refs/heads/main
- ocy_connectomics_preprocessing/.git/refs/tags/
- ocy_connectomics_preprocessing/.git/refs/remotes/
- ocy_connectomics_preprocessing/.git/refs/remotes/origin/
- ocy_connectomics_preprocessing/.git/refs/remotes/origin/HEAD
- ocy_connectomics_preprocessing/.git/refs/remotes/origin/main
- ocy_connectomics_preprocessing/.git/HEAD
- ocy_connectomics_preprocessing/.git/config
- ocy_connectomics_preprocessing/.git/objects/
- ocy_connectomics_preprocessing/.git/objects/pack/
- ocy_connectomics_preprocessing/.git/objects/pack/pack-1ecd81b671a68c47eb946d8aec7e4520b7200128.pack
- ocy_connectomics_preprocessing/.git/objects/pack/pack-1ecd81b671a68c47eb946d8aec7e4520b7200128.rev
- ocy_connectomics_preprocessing/.git/objects/pack/pack-1ecd81b671a68c47eb946d8aec7e4520b7200128.idx
- ocy_connectomics_preprocessing/.git/objects/info/
- ocy_connectomics_preprocessing/.git/objects/7a/
- ocy_connectomics_preprocessing/.git/objects/7a/a15f27cf027742d609375db50c309dbcc2cb96
- ocy_connectomics_preprocessing/.git/objects/59/
- ocy_connectomics_preprocessing/.git/objects/59/6592c8491d9d5f9ca290968a76a620499cfa69
- ocy_connectomics_preprocessing/.git/objects/2e/
- ocy_connectomics_preprocessing/.git/objects/2e/c03482fc449e687093027ac10b640fb3c707b2
- ocy_connectomics_preprocessing/.git/objects/2e/c26e53a45616ebe28cebadb8008c223fbc32b0
- ocy_connectomics_preprocessing/.git/objects/36/
- ocy_connectomics_preprocessing/.git/objects/36/0b58ce597978a6631ab64ca01fa95836c5847e
- ocy_connectomics_preprocessing/.git/objects/03/
- ocy_connectomics_preprocessing/.git/objects/03/6c171d5311a0d14b7916d204ce2f52c1e55310
- ocy_connectomics_preprocessing/.git/objects/78/
- ocy_connectomics_preprocessing/.git/objects/78/3317a44b3e689b998aaa5ab83c23e18d2f2881
- ocy_connectomics_preprocessing/.git/objects/7b/
- ocy_connectomics_preprocessing/.git/objects/7b/9e1048f8d55f8a7dae0b4294dfea801a220286
- ocy_connectomics_preprocessing/.git/objects/b9/
- ocy_connectomics_preprocessing/.git/objects/b9/a118401e085675e49eb0bc8b0849520a92d071
- ocy_connectomics_preprocessing/.git/objects/d0/
- ocy_connectomics_preprocessing/.git/objects/d0/06c984f2c972e9c12483dc9baf82efffcc9031
- ocy_connectomics_preprocessing/.git/objects/8e/
- ocy_connectomics_preprocessing/.git/objects/8e/b9867664bacadc152649aeee278bf3ef4a9b3a
- ocy_connectomics_preprocessing/.git/objects/35/
- ocy_connectomics_preprocessing/.git/objects/35/5dd069566c33670614d2df5b2dc48eb0028ca5
- ocy_connectomics_preprocessing/.git/objects/e9/
- ocy_connectomics_preprocessing/.git/objects/e9/6b893262ffb1381356fd98ee72e633c2b02595
- ocy_connectomics_preprocessing/.git/objects/ea/
- ocy_connectomics_preprocessing/.git/objects/ea/5f5b25bceb20091527b824af2b17ceb0d4d118
- ocy_connectomics_preprocessing/.git/objects/ea/87f5fb41c4e1dcf5b474e4894af65a8553e9a7
- ocy_connectomics_preprocessing/.git/objects/ae/
- ocy_connectomics_preprocessing/.git/objects/ae/6423e5137d6817c6487ad723a3b991c5bf7d15
- ocy_connectomics_preprocessing/.git/objects/7f/
- ocy_connectomics_preprocessing/.git/objects/7f/e8bced59da519a7927fb679e7c9e59423178e2
- ocy_connectomics_preprocessing/.git/objects/85/
- ocy_connectomics_preprocessing/.git/objects/85/b59ff8c935e62d5ab04711f7617e2dbe287a96
- ocy_connectomics_preprocessing/.git/objects/3d/
- ocy_connectomics_preprocessing/.git/objects/3d/de5c948f148cc0ba2d61273b61853f9c461871
- ocy_connectomics_preprocessing/.git/objects/3f/
- ocy_connectomics_preprocessing/.git/objects/3f/cd37870ea22d3069c5c177c601c7832b2d7e53
- ocy_connectomics_preprocessing/.git/objects/65/
- ocy_connectomics_preprocessing/.git/objects/65/86dd0519238ea2e52253d2a6ef9a8690beecbc
- ocy_connectomics_preprocessing/.git/objects/61/
- ocy_connectomics_preprocessing/.git/objects/61/33fa08af816d73ed6f57034b26c870636b9010
- ocy_connectomics_preprocessing/.git/objects/95/
- ocy_connectomics_preprocessing/.git/objects/95/a32f90ce65100d4ca74a44db3c0c0d77394e2a
- ocy_connectomics_preprocessing/.git/objects/d3/
- ocy_connectomics_preprocessing/.git/objects/d3/441e5a192726df7c8db3da4082f0e2ed347e84
- ocy_connectomics_preprocessing/.git/objects/60/
- ocy_connectomics_preprocessing/.git/objects/60/f83bf78f4eacea14fe9fafd39dc2c4c4009bac
- ocy_connectomics_preprocessing/.git/objects/01/
- ocy_connectomics_preprocessing/.git/objects/01/de7ff2911b8dbe83dc8a12e31bb9a3b89036a7
- ocy_connectomics_preprocessing/.git/objects/01/3e5f8457959124ac270c34b11bcb1179b96d03
- ocy_connectomics_preprocessing/.git/objects/fe/
- ocy_connectomics_preprocessing/.git/objects/fe/323a8e75607a65c348874fc4222dc7d0dd3c24
- ocy_connectomics_preprocessing/.git/objects/29/
- ocy_connectomics_preprocessing/.git/objects/29/c7da4631b4fb995f360d1ac3054cea3db39c73
- ocy_connectomics_preprocessing/.git/objects/3c/
- ocy_connectomics_preprocessing/.git/objects/3c/eed92181797809d45563b3fe293b8189b13d3b
- ocy_connectomics_preprocessing/.git/objects/00/
- ocy_connectomics_preprocessing/.git/objects/00/90e2d81a4fee142372fdeacaf414d06ee33bc4
- ocy_connectomics_preprocessing/.git/objects/1b/
- ocy_connectomics_preprocessing/.git/objects/1b/ab06ebf3bff4cdec972b82086a97ff84adf72b
- ocy_connectomics_preprocessing/.git/objects/32/
- ocy_connectomics_preprocessing/.git/objects/32/0c5fd67d5273f4e2dd2db6b21cd84199278fb9
- ocy_connectomics_preprocessing/.git/objects/46/
- ocy_connectomics_preprocessing/.git/objects/46/b8c823ccc043558b16d0e490482a6338ddf0f4
- ocy_connectomics_preprocessing/.git/objects/5e/
- ocy_connectomics_preprocessing/.git/objects/5e/651a38febed3cf80a842aac48323f46d9647e4
- ocy_connectomics_preprocessing/.git/objects/67/
- ocy_connectomics_preprocessing/.git/objects/67/9b8a244a5b4b4f3c2371ea902be0d6097c86d6
- ocy_connectomics_preprocessing/.git/objects/96/
- ocy_connectomics_preprocessing/.git/objects/96/7a2473638c08563c31ccf92bd72785274acea3
- ocy_connectomics_preprocessing/.git/objects/4d/
- ocy_connectomics_preprocessing/.git/objects/4d/875286d3fa032a4aae4a975acbf61da8d00bab
- ocy_connectomics_preprocessing/.git/objects/74/
- ocy_connectomics_preprocessing/.git/objects/74/a7e8ea08a7508f91022d1320d40f4dc9cac69f
- ocy_connectomics_preprocessing/.git/packed-refs
- ocy_connectomics_preprocessing/.git/logs/
- ocy_connectomics_preprocessing/.git/logs/refs/
- ocy_connectomics_preprocessing/.git/logs/refs/remotes/
- ocy_connectomics_preprocessing/.git/logs/refs/remotes/origin/
- ocy_connectomics_preprocessing/.git/logs/refs/remotes/origin/HEAD
- ocy_connectomics_preprocessing/.git/logs/refs/remotes/origin/main
- ocy_connectomics_preprocessing/.git/logs/refs/heads/
- ocy_connectomics_preprocessing/.git/logs/refs/heads/main
- ocy_connectomics_preprocessing/.git/logs/HEAD
- ocy_connectomics_preprocessing/.git/index
- ocy_connectomics_preprocessing/.git/FETCH_HEAD
- ocy_connectomics_preprocessing/.git/COMMIT_EDITMSG
- ocy_connectomics_preprocessing/README.md
- ocy_connectomics_preprocessing/.ipynb_checkpoints/
- ocy_connectomics_preprocessing/.ipynb_checkpoints/README-checkpoint.md
- ocy_connectomics_preprocessing/.ipynb_checkpoints/workflow_FITC_preprocessing-checkpoint.ipynb
- ocy_connectomics_preprocessing/.ipynb_checkpoints/stack_FITC_preprocessing-checkpoint.py
- ocy_connectomics_preprocessing/.ipynb_checkpoints/requirements-checkpoint.txt
- ocy_connectomics_preprocessing/.ipynb_checkpoints/workflow_FITC_preprocessing-checkpoint.py
- ocy_connectomics_preprocessing/.ipynb_checkpoints/LICENSE-checkpoint
- ocy_connectomics_preprocessing/.ipynb_checkpoints/demo_workflow_FITC_preprocessing-checkpoint.py
- ocy_connectomics_preprocessing/stack_FITC_preprocessing.py
- ocy_connectomics_preprocessing/workflow_FITC_preprocessing.ipynb
- ocy_connectomics_preprocessing/assets/
- ocy_connectomics_preprocessing/assets/.ipynb_checkpoints/
- ocy_connectomics_preprocessing/assets/LCN_Pipeline.jpg
- ocy_connectomics_preprocessing/requirements.txt
- ocy_connectomics_preprocessing/__pycache__/
- ocy_connectomics_preprocessing/__pycache__/stack_FITC_preprocessing.cpython-311.pyc
- ocy_connectomics_preprocessing/workflow_FITC_preprocessing.py
- ocy_connectomics_preprocessing/LICENSE
- ocy_connectomics_preprocessing/data/
- ocy_connectomics_preprocessing/data/ExampleSample_ch00.tif
- ocy_connectomics_preprocessing/data/.ipynb_checkpoints/
- ocy_connectomics_preprocessing/data/DemoData.lif
- ocy_connectomics_preprocessing/demo_workflow_FITC_preprocessing.py
