# Supplementary material for: Age- and sex-specific deterioration on bone and osteocyte lacuno-canalicular network in a mouse model of premature aging
Source: Bone Res. 2025 May 23;13:55. doi: 10.1038/s41413-025-00428-x (PMC12102221; doi:10.1038/s41413-025-00428-x)
Supplement: Supplementary file 7 — Supplemental Material Python Code [file 41413_2025_428_MOESM7_ESM.zip › ocy_connectomics_preprocessing/workflow_FITC_preprocessing.ipynb]

# %% [markdown]
# Run preprocessing function and export image stacks

# %% [code]
from readlif.reader import LifFile

input_file_path = '/path/to/input/file'

lif_object = LifFile(input_file_path)

# %% [code]
from stack_FITC_preprocessing import process_LIF_image

number_of_processes = 2
img_stack, img_preprocessed, scaled_img_preprocessed = process_LIF_image(lif_object, number_of_processes=number_of_processes)

# %% [code]
from stack_FITC_preprocessing import export_threshold_images

save_path = '/path/to/save/stacks'
export_threshold_images(scaled_img_preprocessed, save_path, threshold_value=0.5)

# %% [markdown]
# Visualise output of the preprocessing operations

# %% [code]
import ipywidgets as widgets
import matplotlib.pyplot as plt

# Function to display the selected stack
def display_stack(key_name, stack_index):
    plt.imshow(scaled_img_preprocessed[key_name][..., stack_index] > 0.5)
    plt.axis('off')
    plt.show()

# Get unique key_names from the dictionary
key_names = list(scaled_img_preprocessed.keys())

# Create the dropdown widget for key_name selection
dropdown_key_name = widgets.Dropdown(options=key_names, descriptidon='Select Key:')

# Function to update the slider range based on the selected key_name
def update_slider_range(change):
    num_stacks = scaled_img_preprocessed[change.new].shape[2]
    slider.max = num_stacks - 1

# Register the update_slider_range function to observe changes in the dropdown value
dropdown_key_name.observe(update_slider_range, names='value')

# Create the slider widget
initial_key = key_names[0]  # Initial key to display
num_stacks_initial = scaled_img_preprocessed[initial_key].shape[2]
slider = widgets.IntSlider(min=0, max=num_stacks_initial - 1, description='Stack:', continuous_update=False)

# Call the display_stack function whenever the slider or dropdown value changes
def interact_fn(key_name, stack_index):
    display_stack(key_name, stack_index)

widgets.interact(interact_fn, key_name=dropdown_key_name, stack_index=slider)

# %% [markdown]
# Organize statistics after running the analysis in MATLAB

# %% [code]
from stack_FITC_preprocessing import compute_matlab_stats
from glob import glob

# Example function call
sample_folders = ['list of folders with outputs from matlab']

complete_df = compute_matlab_stats(sample_folders)

# %% [markdown]
©2024, Francisco C. Marques, Institute for Biomechanics, ETH Zurich
