# Supplementary material for: Age- and sex-specific deterioration on bone and osteocyte lacuno-canalicular network in a mouse model of premature aging
Source: Bone Res. 2025 May 23;13:55. doi: 10.1038/s41413-025-00428-x (PMC12102221; doi:10.1038/s41413-025-00428-x)
Supplement: Supplementary file 7 — Supplemental Material Python Code [file 41413_2025_428_MOESM7_ESM.zip › ocy_connectomics_preprocessing/requirements.txt]

Pillow==10.2.0
readlif==0.6.5
h5py==3.10.0
numpy==1.26.4
pandas==2.2.0
tqdm==4.66.1
scipy==1.12.0
scikit-image==0.22.0
# notebook visualisations
# ipywidgets==8.1.1
# matplotlib==3.8.2
